# Supplementary material for: Scaling for African Inclusion in High-Throughput Whole Cancer Genome Bioinformatic Workflows
Source: Cancers (Basel). 2025 Jul 26;17(15):2481. doi: 10.3390/cancers17152481 (PMC12346427; doi:10.3390/cancers17152481)
Supplement: Supplementary file 1 [file cancers-17-02481-s001.zip]

Archive with 1 entries (1 files):
- cancers-3755627-supplementary.xlsx
