# Supplementary material for: Scaling for African Inclusion in High-Throughput Whole Cancer Genome Bioinformatic Workflows
Source: Cancers (Basel). 2025 Jul 26;17(15):2481. doi: 10.3390/cancers17152481 (PMC12346427; doi:10.3390/cancers17152481)
Supplement: Supplementary file 1 [file cancers-17-02481-s001.zip › cancers-3755627-supplementary.xlsx]

## Sheet: Table. S1
Supplementary table S1. benchmarking on steps for optimised computational configuration
Pipeline	Task	#JobName	queue	threads	CPUs_requested	CPUs_used	Mem_requested	Mem_used	CPUtime	CPUtime_mins	Walltime_req	Walltime_used	Walltime_mins	JobFS_req	JobFS_used	Efficiency	Service_units(CPU_hours)	The best configuration	notes
Pipeline 1	one blood sample	Split FASTQ	normal	2	2	2	8.0GB	8.0GB	03:46:05	226.08	02:00:00	01:54:48	114.8	400.0GB	0B	0.98	7.65
Pipeline 1	one blood sample	Split FASTQ	normal	4	2	2	8.0GB	8.0GB	03:26:09	206.15	02:00:00	01:43:48	103.8	100.0MB	0B	0.99	6.92
Pipeline 1	one blood sample	Split FASTQ	normal	4	4	4	16.0GB	16.0GB	03:16:53	196.88	02:00:00	00:51:34	51.57	400.0GB	0B	0.95	6.88	1
Pipeline 1	one blood sample	Split FASTQ	normal	4	6	6	24.0GB	24.0GB	03:56:30	236.5	02:00:00	00:49:35	49.58	100.0MB	0B	0.8	9.92
Pipeline 1	one blood sample	Split FASTQ	normal	6	6	6	24.0GB	24.0GB	03:36:16	216.27	02:00:00	00:42:30	42.5	400.0GB	0B	0.85	8.5
Pipeline 1	one blood sample	Split FASTQ	normalbw	2	2	2	18.0GB	18.0GB	03:59:31	239.52	02:00:00	02:01:09	121.15	100.0MB	0B	0.99	5.05
Pipeline 1	one blood sample	Split FASTQ	normalbw	4	2	2	18.0GB	18.0GB	03:40:12	220.2	02:00:00	01:50:43	110.72	100.0MB	0B	0.99	4.61
Pipeline 1	one blood sample	Split FASTQ	normalbw	4	4	4	36.0GB	36.0GB	03:38:01	218.02	02:00:00	00:56:07	56.12	100.0MB	0B	0.97	4.68
Pipeline 1	one blood sample	Split FASTQ	normalbw	7	7	7	63.0GB	63.0GB	04:08:01	248.02	02:00:00	00:50:24	50.4	100.0MB	0B	0.7	7.35
Pipeline 1	one blood sample	Split FASTQ	normalbw	8	8	8	72.0GB	71.17GB	04:14:38	254.63	02:00:00	00:46:10	46.17	100.0MB	0B	0.69	7.69
Pipeline 1	six blood samples	Split FASTQ	normal	4	24	24	96.0GB	81.13GB	20:07:47	1207.78	03:00:00	00:56:27	56.45	100.0MB	8.1MB	0.89	45.16
Pipeline 1	six parallel tasks	Align	normal	2	2	2	8.0GB	8.0GB	00:57:35	57.58	02:00:00	00:29:27	29.45	100.0MB	0B	0.98	1.96
Pipeline 1	six parallel tasks	Align	normal	8	2	2	8.0GB	8.0GB	01:00:42	60.7	02:00:00	00:33:53	33.88	100.0MB	0B	0.9	2.26
Pipeline 1	six parallel tasks	Align	normal	4	4	4	16.0GB	12.87GB	01:00:02	60.03	02:00:00	00:15:57	15.95	100.0MB	0B	0.94	2.13
Pipeline 1	six parallel tasks	Align	normal	8	4	4	16.0GB	13.45GB	00:51:41	51.68	02:00:00	00:14:11	14.18	100.0MB	0B	0.91	1.89
Pipeline 1	six parallel tasks	Align	normal	6	6	6	24.0GB	11.79GB	00:51:14	51.23	02:00:00	00:09:55	9.92	100.0MB	0B	0.86	1.98	1
Pipeline 1	six parallel tasks	Align	normal	8	6	6	24.0GB	13.43GB	00:49:33	49.55	02:00:00	00:09:37	9.62	100.0MB	0B	0.86	1.92
Pipeline 1	one blood sample	Merge BAMs	normal	4	4	4	16.0GB	16.0GB	07:54:24	474.4	03:00:00	02:01:24	121.4	100.0MB	0B	0.98	16.19
Pipeline 1	one blood sample	Merge BAMs	normal	24	12	12	48.0GB	48.0GB	08:16:54	496.9	03:00:00	00:49:15	49.25	100.0MB	0B	0.84	19.7
Pipeline 1	one blood sample	Merge BAMs	normal	24	24	24	96.0GB	96.0GB	08:30:25	510.42	03:00:00	00:26:10	26.17	100.0MB	0B	0.81	20.93	1
Pipeline 1	one blood sample	Merge BAMs	normal	24	48	48	192.0GB	87.34GB	08:22:10	502.17	03:00:00	00:23:30	23.5	100.0MB	0B	0.45	37.6
Pipeline 1	one blood sample	Merge BAMs	normalbw	24	7	7	63.0GB	63.0GB	09:28:39	568.65	03:00:00	01:25:29	85.48	100.0MB	0B	0.95	12.47
Pipeline 1	one blood sample	Merge BAMs	normalbw	24	14	14	126.0GB	111.9GB	09:42:52	582.87	03:00:00	00:46:31	46.52	100.0MB	0B	0.89	13.57
Pipeline 1	one blood sample	Merge BAMs	normalbw	24	28	28	252.0GB	168.09GB	11:22:46	682.77	03:00:00	00:31:42	31.7	100.0MB	0B	0.77	18.4917
Pipeline 1	one blood sample	Merge BAMs	hugemembw	24	14	14	490.0GB	259.22GB	09:43:11	583.18	03:00:00	00:46:45	46.75	100.0MB	0B	0.89	13.6354
Pipeline 1	one blood sample	Merge BAMs	hugemembw	24	28	28	980.0GB	215.21GB	11:23:06	683.1	03:00:00	00:31:41	31.68	100.0MB	0B	0.77	18.48
Pipeline 1	six blood samples	Merge BAMs	normal	24	144	144	576.0GB	495.69GB	2 days, 0:37:00	2917	02:00:00	00:28:02	28.03	300.0MB	8.16MB	0.72	134.56
Pipeline 1	one blood sample	Mark duplicates and sort.	normal	12, 24	24	24	96.0GB	96.0GB	00:33:58	33.97	10:00:00	10:00:54	600.9	100.0MB	0B	0	480.72		failed: exceed time
Pipeline 1	one blood sample	Mark duplicates and sort.	normal	12, 24	48	48	192.0GB	155.74GB	07:52:43	472.72	10:00:00	00:56:18	56.3	100.0MB	0B	0.17	90.08
Pipeline 1	one blood sample	Mark duplicates and sort.	normalbw	12, 24	14	14	126.0GB	126.0GB	08:31:18	511.3	10:00:00	01:05:52	65.87	100.0MB	0B	0.55	19.21	1
Pipeline 1	one blood sample	Mark duplicates and sort.	normalbw	14, 28	28	28	252.0GB	229.88GB	09:04:06	544.1	02:00:00	01:02:06	62.1	100.0MB	0B	0.31	36.23
Pipeline 1	one blood sample	Mark duplicates and sort.	hugemem	14, 28	6	6	186.0GB	186.0GB	07:57:20	477.33	04:00:00	01:46:53	106.88	500.0MB	0B	0.74	13.36
Pipeline 1	one blood sample	Mark duplicates and sort.	hugemem	14, 28	12	12	372.0GB	262.73GB	08:05:12	485.2	04:00:00	01:04:14	64.23	500.0MB	0B	0.63	16.06
Pipeline 1	one blood sample	Mark duplicates and sort.	hugemem	14, 28	24	24	744.0GB	412.85GB	08:08:16	488.27	04:00:00	00:58:03	58.05	500.0MB	0B	0.35	29.02
Pipeline 1	six blood samples	Mark duplicates and sort.	normalbw	12, 24	84	84	768.0GB	725.77GB	2 days, 1:52:29	2992.48	02:00:00	01:15:28	75.47	300.0MB	8.11MB	0.47	134.16
Pipeline 1	one blood sample	BQSR recal	normal	java mem = 3	1	1	4.0GB	4.0GB	00:08:42	8.7	02:00:00	00:08:49	8.82	100.0MB	0B	0.99	0.29	1
Pipeline 1	one blood sample	BQSR recal	normal	java mem = 7	2	2	8.0GB	6.04GB	00:09:15	9.25	02:00:00	00:08:36	8.6	100.0MB	0B	0.54	0.57
Pipeline 1	one blood sample	BQSR recal	normalbw	java mem = 8	1	1	9.0GB	3.15GB	00:10:18	10.3	02:00:00	00:10:22	10.37	100.0MB	0B	0.99	0.22
Pipeline 1	one blood sample	BQSR recal	normalbw	java mem = 17	2	2	18.0GB	9.29GB	00:10:16	10.27	02:00:00	00:10:01	10.02	100.0MB	0B	0.51	0.42
Pipeline 1	one blood sample	BQSR recal	hugemem	java mem = 29	1	1	30.0GB	9.15GB	00:08:46	8.77	02:00:00	00:08:51	8.85	500.0MB	0B	0.99	0.4425
Pipeline 1	one blood sample	BQSR recal	normal	java mem = 3; 16 chunks	16	16	64.0GB	58.43GB	04:29:12	269.2	1:00:00	00:18:30	18.5	100.0MB	8.08MB	0.91	9.87
Pipeline 1	one blood sample	BQSR recal	normal	java mem = 3; 32 chunks	32	32	128.0GB	105.57GB	04:24:15	264.25	0:30:00	00:09:17	9.28	100.0MB	8.12MB	0.89	9.9	1
Pipeline 1	six blood samples	BQSR recal	normal	java mem = 3; 32 chunks	192	192	768.0GB	549.14GB	1 day, 2:23:34	1583.57	00:30:00	00:09:52	9.87	400.0MB	8.18MB	0.84	63.15
Pipeline 1	one task	BQSR apply	normal	java mem = 3	1	1	4.0GB	4.0GB	00:28:04	28.07	02:00:00	00:28:41	28.68	100.0MB	0B	0.98	0.96
Pipeline 1	one task	BQSR apply	normal	java mem = 7	2	2	8.0GB	8.0GB	00:29:13	29.22	02:00:00	00:17:43	17.72	100.0MB	0B	0.82	1.18	1
Pipeline 1	six blood samples	BQSR apply	normal	java mem = 8	288	288	1.13TB	783.17GB	1 day, 16:50:55	2450.92	01:00:00	00:19:36	19.6	600.0MB	8.17MB	0.43	188.16		parallel running allows larger java memory
Pipeline 1	one blood sample	BQSR merge	normal	24	12	12	48.0GB	48.0GB	05:21:26	321.43	02:00:00	00:36:09	36.15	100.0MB	0B	0.74	14.46
Pipeline 1	one blood sample	BQSR merge	normal	24	24	24	96.0GB	89.69GB	05:08:34	308.57	02:00:00	00:17:34	17.57	100.0MB	0B	0.73	14.05	1
Pipeline 1	one blood sample	BQSR merge	normal	24	36	36	144.0GB	76.32GB	05:05:22	305.37	02:00:00	00:14:34	14.57	100.0MB	0B	0.58	17.48
Pipeline 1	one blood sample	BQSR merge	normalbw	24	14	14	126.0GB	104.99GB	05:38:41	338.68	02:00:00	00:32:47	32.78	100.0MB	0B	0.74	9.56
Pipeline 1	one blood sample	BQSR merge	normalbw	24	28	28	252.0GB	128.44GB	06:09:23	369.38	02:00:00	00:18:04	18.07	100.0MB	0B	0.73	10.54
Pipeline 1	six blood samples	BQSR merge	normal	24	144	144	576.0GB	301.78GB	1 day, 6:13:44	1813.73	01:00:00	00:15:37	15.62	300.0MB	8.16MB	0.81	74.96
Pipeline 1	one blood sample	Qsignature	normal	24	3	3	12.0GB	12.0GB	00:48:09	48.15	02:00:00	00:33:42	33.7	100.0MB	0B	0.48	3.37
Pipeline 1	one blood sample	Qsignature	normal	24	6	6	24.0GB	23.13GB	00:39:01	39.02	02:00:00	00:29:11	29.18	100.0MB	0B	0.22	5.84
Pipeline 1	one blood sample	Qsignature	hugemem	24	1	1	30.0GB	30.0GB	00:39:08	39.13	02:00:00	00:43:35	43.58	500.0MB	0B	0.9	2.179	1
Pipeline 1	one blood sample	Qsignature	hugemem	24	2	2	60.0GB	60.0GB	00:42:15	42.25	02:00:00	00:33:47	33.78	500.0MB	0B	0.63	3.378
Pipeline 1	one blood sample	Qsignature	normalbw	24	2	2	18.0GB	18.0GB	00:41:29	41.48	02:00:00	00:33:58	33.97	100.0MB	0B	0.61	1.42
Pipeline 1	one blood sample	Qualimap	normal	6	6	6	24.0GB	24.0GB	09:53:22	593.37	06:00:00	01:55:00	115	100.0MB	0B	0.86	23	1
Pipeline 1	one blood sample	Qualimap	normal	12	12	12	48.0GB	48.0GB	13:36:21	816.35	06:00:00	01:42:16	102.27	100.0MB	0B	0.67	40.91
Pipeline 1	one blood sample	Qualimap	normalbw	7	7	7	63.0GB	56.06GB	08:07:00	487	06:00:00	01:35:15	95.25	100.0MB	0B	0.73	13.89
Pipeline 1	one blood sample	Qualimap	normalbw	14	14	14	126.0GB	54.78GB	05:58:48	358.8	06:00:00	01:03:33	63.55	100.0MB	0B	0.4	18.54
Pipeline 1	six blood samples	Qualimap	normal	six tasks in parallel	36	36	144.0GB	110.09GB	2 days, 14:37:16	3757.27	05:00:00	02:05:40	125.67	100.0MB	8.13MB	0.83	150.8
Pipeline 1	one task	Sequenza	normal	/	2	2	8.0GB	8.0GB	03:57:13	237.22	05:00:00	02:14:10	134.17	100.0MB	0B	0.88	8.94
Pipeline 1	one task	Sequenza	hugemem	/	2	2	60.0GB	30.07GB	04:18:40	258.67	05:00:00	02:26:57	146.95	500.0MB	0B	0.88	6.12
Pipeline 1	one task	Sequenza	normalbw	/	2	2	18.0GB	18.0GB	04:45:57	285.95	05:00:00	02:40:45	160.75	100.0MB	0B	0.89	6.7	1
Pipeline 1	one pair of tumour and blood sample (24 tasks)	Sequenza	normalbw	4 tasks in parallel	8	8	72.0GB	50.6GB	2 days, 0:39:24	2919.4	1 day, 1:00:00	08:21:18	501.3	100.0MB	8.05MB	0.73	83.55
Pipeline 1	one pair of tumour and blood sample (24 tasks)	Sequenza	normalbw	6 tasks in parallel	12	12	108.0GB	51.05GB	2 days, 1:07:18	2947.3	1 day, 1:00:00	05:59:47	359.78	100.0MB	8.06MB	0.68	89.95
Pipeline 1	one pair of tumour and blood sample (24 tasks)	Sequenza	normalbw	8 tasks in parallel	16	16	144.0GB	121.45GB	2 days, 0:47:41	2927.68	1 day, 1:00:00	04:45:50	285.83	100.0MB	8.07MB	0.64	95.28
Pipeline 1	one pair of tumour and blood sample (24 tasks)	Sequenza	normalbw	12 tasks in parallel	24	24	216.0GB	136.08GB	2 days, 1:06:57	2946.95	1 day, 1:00:00	03:38:06	218.1	100.0MB	8.09MB	0.56	109.05	1
Pipeline 1	one pair of tumour and blood sample (24 tasks)	Sequenza	normalbw	24 tasks in parallel	56	56	512.0GB	216.32GB	2 days, 2:44:40	3044.67	1 day, 1:00:00	02:33:11	153.18	200.0MB	8.1MB	0.35	181.55
Pipeline 2	one task	Variant call	normal	mem = 3	1	1	4.0GB	4.0GB	00:30:49	30.82	02:00:00	00:30:57	30.95	100.0MB	0B	1	1.03	1
Pipeline 2	one task	Variant call	normal	mem = 7	2	2	8.0GB	3.63GB	00:30:02	30.03	02:00:00	00:28:39	28.65	100.0MB	0B	0.52	1.91
Pipeline 2	one task	Variant call	hugemem	mem = 8	1	1	30.0GB	3.84GB	00:31:29	31.48	02:00:00	00:31:56	31.93	500.0MB	0B	0.99	1.5965
Pipeline 2	one blood sample	Variant call	normal	Ordered, sites excluded	64	64	256.0GB	193.8GB	172:36:00	10356		02:42:24	162.4			1	173.3	1
Pipeline 2	one blood sample	Variant call	normal	Unordered, sites excluded	320	320	1280.0GB	965.8GB	180:18:00	10818		01:29:00	89			0.38	180.9
Pipeline 2	one blood sample	Variant call	normal	Unordered	320	320	1280.0GB	954.1GB	172:63:00	10374		01:09:48	69.8			0.46	173.7
Pipeline 2	six blood samples	Variant call	normal	Ordered, sites excluded	384	384	1536.0GB	1110GB	716:18:00	42978		01:52:30	112.5			1	719.9
Pipeline 2	12 blood samples (38,400 tasks)	Variant call	normal	1152 paralllel task	1152	1152	4608	3669.49	42 days, 11:54:10	61194.2	02:00:00	01:01:15	61.25	2.5GB	0b	0.87	2352
Pipeline 2	one blood sample	Gather VCFs	normal		1	1	4.0GB	4.0GB	00:01:04	1.07	04:00:00	00:01:13	1.22	100.0MB	0B	0.88	0.04		failed
Pipeline 2	one blood sample	Gather VCFs	normal		2	2	8.0GB	8.0GB	00:05:19	5.32	04:00:00	00:05:46	5.77	100.0MB	0B	0.46	0.38		failed
Pipeline 2	one blood sample	Gather VCFs	normal		6	6	24.0GB	24.0GB	00:28:10	28.17	04:00:00	00:29:32	29.53	100.0MB	0B	0.16	5.91
Pipeline 2	one blood sample	Gather VCFs	normal		12	12	48.0GB	40.94GB	00:27:54	27.9	04:00:00	00:31:28	31.47	100.0MB	0B	0.07	12.59
Pipeline 2	one blood sample	Gather VCFs	hugemem		1	1	30.0GB	21.92GB	00:24:49	24.82	04:00:00	00:25:02	25.03	500.0MB	0B	0.99	1.2515	1
Pipeline 2	one blood sample	Gather VCFs	hugemem		2	2	60.0GB	46.14GB	00:27:39	27.65	04:00:00	00:28:31	28.52	500.0MB	0B	0.48	2.852
Pipeline 2	one blood sample	Gather VCFs	hugemem		3	3	90.0GB	27.27GB	00:29:07	29.12	04:00:00	00:28:36	28.6	500.0MB	0B	0.34	4.29
Pipeline 2	one blood sample	Gather VCFs	hugemem		6	6	180.0GB	22.67GB	00:26:20	26.33	04:00:00	00:24:30	24.5	500.0MB	0B	0.18	7.35
Pipeline 2	one blood sample	Gather VCFs	hugemem		12	12	360.0GB	55.38GB	00:31:16	31.27	04:00:00	00:31:28	31.47	500.0MB	0B	0.08	18.882
Pipeline 2	96 tasks	Consolidation	normal	48 paralllel task	48	48	192.0GB	182.79GB	3 days, 13:04:28	5104.47	05:00:00	05:00:25	300.42	100.0MB	8.17MB	0.35	480.672
Pipeline 2	96 tasks	Consolidation	hugemem	48 paralllel task	48	48	1.46TB	879.33GB	1 day, 10:40:14	2080.23	05:00:00	01:18:33	78.55	500.0MB	8.17MB	0.55	188.52	1
Pipeline 2	56 tasks	Consolidation	normalbw	28 paralllel task	28	28	256.0GB	245.62GB	2 days, 23:30:01	4290.02	05:00:00	04:50:46	290.77	100.0MB	8.11MB	0.53	169.616
Pipeline 2	one task (no.2456 interval, cohort = 190)	Joint genotyping	hugemem	No.2456	1	1	31	10.47	00:09:08	9.13	00:20:00	00:14:20	14.33	0.52GB	0b	0.64	0.7165
Pipeline 2	one task (no.3198 interval, cohort = 190)	Joint genotyping	hugemem	No.3198	1	1	31	10.59	0:05:45	5.75	00:20:00	00:08:29	8.48	0.52GB	0b	0.68	0.424
Pipeline 2	one task (no.3199 interval, cohort = 190)	Joint genotyping	hugemem	No.3199	1	1	31	10.8518	00:08:12	8.2	00:20:00	00:13:00	13	0.52GB	0b	0.630769	0.65
Pipeline 3	two tasks	Consolidate	normal	2	12	12	48.0GB	29.34GB	00:03:08	3.13	01:00:00	00:02:13	2.22	100.0MB	8.07MB	0.12	0.89
Pipeline 3	two tasks	Consolidate	normal	2	12	12	48.0GB	28.31GB	00:01:54	1.9	01:00:00	00:01:38	1.63	100.0MB	8.07MB	0.1	0.65
Pipeline 3	onet task (no.3199 interval)	Consolidate	hugemem	1	2	2	62.0GB	48.36GB	01:56:35	116.58	05:00:00	01:20:28	80.47	500.0MB	0B	0.72	8.05	1
Pipeline 3	onet task (no.3198 interval)	Consolidate	hugemem	1	2	2	62.0GB	48.81GB	03:27:48	207.8	05:00:00	02:22:20	142.33	500.0MB	0B	0.73	14.23
Pipeline 3	3,200 intervals	Consolidate	hugemem	48	48	48	1.46TB	314.08GB	21:27:48	1287.8	10:00:00	00:30:33	30.55	500.0MB	8.95MB	0.88	73.32
Pipeline 3	3,200 intervals	Consolidate	hugemem	96	96	96	2.93TB	602.88GB	21:48:05	1308.08	10:00:00	00:18:14	18.23	1000.0MB	8.95MB	0.75	87.52	1
Pipeline 3	3,200 intervals	Consolidate	hugemem	144	144	144	4.39TB	698.85GB	22:28:42	1348.7	05:00:00	00:14:20	14.33	1.46GB	8.96MB	0.65	103.2
Pipeline 3	one task (no. 0000 interval)	Create PoN	normal	1	3	3	12.0GB	3.76GB	00:00:43	0.72	00:05:00	00:00:53	0.88	100.0MB	0B	0.27	0.09
Pipeline 3	one task (no. 0001 interval)	Create PoN	normal	1	6	6	24.0GB	1.07GB	00:00:13	0.22	00:20:00	00:00:12	0.2	100.0MB	0B	0.18	0.04
Pipeline 3	one task (no. 3188 interval)	Create PoN	normal	1	6	6	24.0GB	6.54GB	00:03:15	3.25	03:00:00	00:08:45	8.75	100.0MB	0B	0.06	1.75
Pipeline 3	one task (no. 3189 interval)	Create PoN	normal	1	6	6	24.0GB	6.12GB	00:02:15	2.25	03:00:00	00:05:28	5.47	100.0MB	0B	0.07	1.09
Pipeline 3	3196 tasks	Create PoN	normal	96	384	384	1.5TB	330.71GB	1 day, 10:45:55	2085.92	02:00:00	00:25:42	25.7	800.0MB	8.26MB	0.21	328.96
Pipeline 3	20 blood samples (64,000 tasks)	Create PoN	normal	960	960	960	3.75TB	3.27TB	64 days, 1:26:16	92246.3	02:00:00	01:38:03	98.05	1.95GB	21.1MB	0.98	3137.6	1
Pipeline 3	one task (cohort = 190)	variant call	normal	1	2	2	8.0GB	3.26GB	00:01:17	1.28	00:30:00	00:00:59	0.98	100.0MB	0B	0.65	0.07
Pipeline 3	190 tasks (no. 3198)	variant call	normal	190	384	384	1.5TB	684.37GB	10:43:02	643.03	05:00:00	00:04:08	4.13	800.0MB	8.17MB	0.41	52.91
Pipeline 3	190 tasks (no. 3199)	variant call	normal	190	384	384	1.5TB	634.03GB	07:22:47	442.78	05:00:00	00:02:22	2.37	800.0MB	8.17MB	0.49	30.29
Pipeline 3	190 tasks (chrM)	variant call	normal	190	384	384	1.5TB	655.12GB	1 day, 1:43:51	1543.85	01:00:00	00:16:08	16.13	800.0MB	8.17MB	0.25	206.51
Pipeline 3	one pair of tumour and blood	GatherVCF	normal	1	1	1	4GB	3.95GB	00:02:24	2.4	01:00:00	00:06:12	6.2			0.387097	0.21
Pipeline 3	one pair of tumour and blood	Merge stats	normal	1	1	1	4GB	0.84GB	00:00:12	0.25	01:00:00	00:01:00	1			0.25	<0.01
Pipeline 3	one pair of tumour and blood	Filter variants	normal	mem = 14GB	4	4	16GN	8.08GB	00:02:24	2.4	01:00:00	00:01:43	1.76			0.340909	0.234667
Pipeline 4	ten pairs of tumour and blood	Manta	normal	two tasks in parallel	48	48	62.0GB	62.0GB	3 days, 19:13:09	5473.15	03:00:00	02:31:22	151.37	100.0MB	0B	0.75	242.19
Pipeline 4	ten pairs of tumour and blood	Manta	normal	two tasks in parallel	48	48	62.0GB	62.0GB	4 days, 7:35:22	6215.37	03:00:00	03:01:17	181.28	100.0MB	0B	0.71	290.05
Pipeline 4	ten pairs of tumour and blood	Manta	normal	two tasks in parallel	48	48	62.0GB	62.0GB	4 days, 2:46:43	5926.72	03:00:00	02:46:22	166.37	100.0MB	0B	0.74	266.19
Pipeline 4	ten pairs of tumour and blood	Manta	normal	two tasks in parallel	48	48	62.0GB	62.0GB	3 days, 23:13:34	5713.57	03:00:00	03:01:14	181.23	100.0MB	0B	0.66	289.97
Pipeline 4	one pairs of tumour and blood	GRIDSS	normal	one task	8	8	100	74.14	6 days, 0:42:00	8681	2 days, 0:00:00	20:27:24	1228	100.0MB	0	0.883652	327.467
Pipeline 4	one pairs of tumour and blood	GRIDSS	normal	one task	8	8	100	100	4 days, 14:42:00	6642	2 days, 0:00:00	15:39:00	939	100.0MB	165.94	0.884185	250.4
*jobs use 1 CPU only have no better configuration options; small jobs are not benchmarked
